# Supplementary material for: Screening and Comprehensive Evaluation of Drought Resistance in Cotton Germplasm Resources at the Germination Stage
Source: Plants (Basel). 2025 Jul 15;14(14):2191. doi: 10.3390/plants14142191 (PMC12299762; doi:10.3390/plants14142191)
Supplement: Supplementary file 1 [file plants-14-02191-s001.zip]

Archive with 4 entries (2 files):
- plants-3738055-supplementary/plants-3738055-supplementary/
- plants-3738055-supplementary/plants-3738055-supplementary/Supplement/
- plants-3738055-supplementary/plants-3738055-supplementary/Supplement/Supplementary File S1.pdf
- plants-3738055-supplementary/plants-3738055-supplementary/Supplement/Supplementary File S2.pdf
